# Supplementary material for: Targeted next-generation sequencing-based sequencing of cell-free DNA in cerebrospinal fluid uncovers cancer-specific mutations in patients with brain cancer using a widely available panel
Source: Neurooncol Adv. 2026 Jan 7;8(1):vdaf270. doi: 10.1093/noajnl/vdaf270 (PMC12883210; doi:10.1093/noajnl/vdaf270)
Supplement: vdaf270_Supplementary_Data [file vdaf270_supplementary_data.zip]

Archive with 7 entries (7 files):
- Figure_S2.tiff
- Figure_S1.tiff
- Table_S2.xlsx
- Supplementary_material.docx
- Table_S1.xlsx
- Figure_S4.tiff
- Figure_S3.tiff
