# Supplementary material for: Targeted next-generation sequencing-based sequencing of cell-free DNA in cerebrospinal fluid uncovers cancer-specific mutations in patients with brain cancer using a widely available panel
Source: Neurooncol Adv. 2026 Jan 7;8(1):vdaf270. doi: 10.1093/noajnl/vdaf270 (PMC12883210; doi:10.1093/noajnl/vdaf270)
Supplement: vdaf270_Supplementary_Data [file vdaf270_supplementary_data.zip › Table_S1.xlsx]

## Sheet: Tabelle1
ID	CSF volume (ml)	Yield after PlasmaX (ng)	Yield after LC (ng)	Yield after HC (ng)	Distance to CSF (mm)	Tumor (POD in mm2)	Status analysis	Glucose ratio	Lactate (mmol/l)	Total protein CSF (mg/l)	Albumine ratio
1	NA	4.7	1942.2	19.44	3	15	0	0.3	3.1	419	5.7
2	7	9	2486.22	22.38	0	385.8	1	0.7	2.1	572	6.2
3	9	7.48	2446.62	35.22	0	226	1	0.6	1.7	517	6.5
4	9	5.98	2310.9	15.24	0	1842.4	1	0.9	3.7	215	2.8
5	6	5.18	2579.82	50.94	0	350.19	1	0.6	3.9	678	9.4
6	5	4.7	2521.44	53.52	0	20	0	0.6	2.5	860	14.5
7	7	3.39	2335.86	11.16	6.5	286.7	0	0.6	2	208	3.0
8	8	5.01	3536.34	97.56	0	922	1	0.5	3.2	4330	61.4
9	4	6.72	1842.06	197.34	7.6	216.6	0	0.6	1.7	352	4.6
10	2.5	6.29	2332.02	81.36	2	806.98	1	1	1.6	765	9.5
15	10	26.35	4974	203.46	0	900	1	0.2	7.2	1510	24.7
16	6	8.93	4185.24	85.08	no CE	no CE	1	0.5	1.5	1040	12.7
17	6	2	2421.24	11.04	no CE	no CE	0	0.7	1.6	551	6.9
18	8	4.76	3250.8	11.82	no CE	no CE	0	NA	1.3	364	4.9
19	5.5	5.22	2215.92	17.1	0	855.51	1	0.5	1.3	660	12.2
20	8	1.69	3905.7	30.84	0	123.45	1	0.4	2.2	359	4.7
21	5.5	2.6	3159.24	10.98	0	268.35	1	0.7	1.7	381	4.0
23	7.5	9.29	2161.26	9.06	no CE	no CE	0	0.8	1.2	342	3.7
24	5.5	27.43	4579.5	193.26	0	3437.85	1	0.4	4.4	1280	18.1
25	7.5	167.04	2572.44	4.32	4	230.66	0	0.6	2.2	668	11.1
26	8	10.73	2502.12	3.12	2	130.32	0	0.6	1.6	590	7.3
27	4	4.79	2305.8	25.56	0	1934.64	1	0.7	1.8	658	9.8
28	8.5	6.1128	2670.9	13.26	3.4	4.9	0	0.7	1.7	867	14.4
29	8	4.3848	2399.82	120.66	0.8	7.4	1	0.1	6.4	682	11.7
30	6.5	5.1912	1967.1	19.86	4.4	7.6	0	0.6	2.4	413	6
31	8	4.5216	2604.48	15.54	3.6	5.1	0	0.7	1.7	267	4.5
33	5.5	15.48	2406.36	7.38	5.6	7.2	0	0.8	2.3	357	5.6
34	9	20.736	4190.34	48.24	4.1	7.3	1	0.6	2.1	592	8.2
36	9.5	4.6584	3271.92	19.62	0	218.11	1	NA	1.8	379	5.92
